# Supplementary material for: Peripheral hearing sensitivity is similar between the sexes in a benthic turtle species despite the larger body size of males
Source: Ecol Evol. 2024 Aug 8;14(8):e70130. doi: 10.1002/ece3.70130 (PMC11310098; doi:10.1002/ece3.70130)
Supplement: Supplementary file 1 — Data S1: [file ECE3-14-e70130-s001.xlsx]

## Sheet:  morphological traits
group		body mass/g	carapace length/mm
female1	1	830.3	177.96
female2	1	831.2	174.12
female3	1	839.1	179.52
female4	1	842.2	178.37
female5	1	875.9	182.18
female6	1	889.2	181.4
female7	1	895.9	189.67
female8	1	898.7	170.33
male1	2	1024.3	199.53
male2	2	1029.5	191.89
male3	2	1040	197.19
male4	2	1110.3	205.41
male5	2	1121.8	205.86
male6	2	1139.2	196.47
male7	2	1175.5	202.3
male8	2	1184.5	196.06

## Sheet: threshold
group	200Hz	300Hz	400Hz	500Hz	600Hz	700Hz	800Hz	900Hz
female1	60	55	55	55	60	70	75	80
female2	65	60	55	60	65	70	80	85
female3	60	55	50	50	55	65	70	75
female4	60	55	50	55	60	70	75	80
female5	65	60	55	60	65	75	80	85
female6	60	55	50	50	60	65	70	80
female7	65	55	50	50	55	65	70	80
female8	65	60	50	50	55	60	65	70
male1	60	55	50	50	55	65	70	75
male2	60	55	50	55	60	65	75	80
male3	60	55	50	50	55	65	70	75
male4	65	60	55	55	60	65	75	80
male5	65	55	50	55	60	70	75	80
male6	65	60	55	55	60	65	75	80
male7	60	60	55	50	60	65	75	80
male8	60	55	50	55	65	70	75	80

## Sheet: latency
group	200Hz	300Hz	400Hz	500Hz	600Hz	700Hz
female1	4.24	4.52	4.24	4.52	4.52	5.02
female2	4.81	4.51	4.85	4.77	5.26	5.43
female3	3.62	3.87	3.74	4.07	4.48	5.02
female4	4.61	4.32	4.89	4.57	5.06	5.14
female5	4.61	4.52	5.02	4.69	5.11	4.94
female6	4.52	4.07	3.87	4.24	4.32	4.77
female7	4.32	3.91	3.62	4.15	3.96	4.57
female8	4.24	3.74	3.54	3.45	3.78	3.78
male1	4.32	3.91	3.66	4.32	4.21	4.69
male2	4.41	4.11	3.78	4.44	4.15	4.81
male3	4.36	3.99	3.66	4.24	4.07	4.57
male4	4.48	4.11	3.95	4.41	4.81	4.98
male5	4.65	4.24	3.74	4.41	4.24	4.73
male6	4.69	4.24	4.73	4.65	5.12	5.43
male7	4.36	3.99	3.95	4.28	4.94	4.69
male8	4.32	4.07	4.77	4.48	5.11	5.26
